# Supplementary material for: Structural Optimization of Carboxy-Terminal Phenylalanine-Modified Dendrimers for T-Cell Association and Model Drug Loading
Source: Pharmaceutics. 2024 May 27;16(6):715. doi: 10.3390/pharmaceutics16060715 (PMC11206903; doi:10.3390/pharmaceutics16060715)
Supplement: Supplementary file 1 [file pharmaceutics-16-00715-s001.zip]

Archive with 1 entries (1 files):
- pharmaceutics-3013365-supplementary.pdf
